# Supplementary material for: Identification and validation of mitophagy-related genes in acute myocardial infarction and ischemic cardiomyopathy and study of immune mechanisms across different risk groups
Source: Front Immunol. 2025 Mar 6;16:1486961. doi: 10.3389/fimmu.2025.1486961 (PMC11922711; doi:10.3389/fimmu.2025.1486961)
Supplement: Supplementary file 4 [file Table3.xlsx]

## Sheet: mRNA-TF
mRNA	TF
GFM1	HNF4A
GFM1	TBP
GFM1	BRD2
GFM1	ELF1
GFM1	EP300
GFM1	ERG
GFM1	ETS1
GFM1	GABPA
HNRNPA2B1	CTCF
HNRNPA2B1	E2F1
HNRNPA2B1	EBF1
HNRNPA2B1	EGR1
HNRNPA2B1	ELF1
HNRNPA2B1	FOXA1
HNRNPA2B1	HSF1
HNRNPA2B1	MAX
HNRNPA2B1	MYC
HNRNPA2B1	NRF1
HNRNPA2B1	POLR2A
HNRNPA2B1	RUNX1
HNRNPA2B1	SPI1
HNRNPA2B1	YY1
HNRNPA2B1	CEBPB
HNRNPA2B1	CREB1
LIG3	TBP
LIG3	USF1
LIG3	USF2
LIG3	BCL6
LIG3	CTCF
LIG3	E2F6
LIG3	EGR1
LIG3	FOXA1
LIG3	MAX
LIG3	MXI1
LIG3	MYC
LIG3	NRF1
LIG3	RAD21
METAP1	NRF1
METAP1	RAD21
METAP1	SPI1
METAP1	CTCF
METAP1	EGR1
METAP1	FOS
METAP1	FOXA1
METAP1	FOXA2
METAP1	GATA1
METAP1	GATA2
METAP1	GATA6
METAP1	KMT2A
METAP1	MYC
MRPS5	EGR1
MRPS5	ESR1
MRPS5	ESRRA
MRPS5	FOXA1
MRPS5	POLR2A
MRPS5	ZNF274
POLR2B	KMT2A
POLR2B	NELFA
POLR2B	NRF1
POLR2B	RELA
POLR2B	SPI1
POLR2B	SUPT5H
POLR2B	TBP
POLR2B	CDK9
POLR2B	CTCF
POLR2B	ELF1
POLR2B	ETS1
RPS11	CREB1
RPS11	E2F1
RPS11	EGR1
RPS11	ELF1
RPS11	GABPA
RPS11	MAX
RPS11	MNT
RPS11	MXI1
RPS11	MYC
RPS11	MYCN
RPS11	SPI1
RPS11	SUPT5H
RPS11	TBP
RPS11	YY1
RPS11	ZBTB33
TNPO1	E2F1
TNPO1	FOXA1
TNPO1	FOXA2
TNPO1	POLR2A
TNPO1	TBP
TNPO1	YY1
XRN1	FOXA1
XRN1	FOXA2
XRN1	IRF1
XRN1	REST
XRN1	TBP
XRN1	CEBPA
XRN1	CEBPB

## Sheet:  mRNA-miRNA
miRNA	mRNA
hsa-miR-103a-3p	HNRNPA2B1
hsa-miR-107	HNRNPA2B1
hsa-miR-217	HNRNPA2B1
hsa-miR-326	HNRNPA2B1
hsa-miR-330-5p	HNRNPA2B1
hsa-miR-181a-5p	METAP1
hsa-miR-181b-5p	METAP1
hsa-miR-181c-5p	METAP1
hsa-miR-543	METAP1
hsa-miR-26a-5p	TNPO1
hsa-miR-26b-5p	TNPO1
hsa-miR-27a-3p	TNPO1
hsa-miR-101-3p	TNPO1
hsa-miR-181a-5p	TNPO1
hsa-miR-181b-5p	TNPO1
hsa-miR-181c-5p	TNPO1
hsa-miR-27b-3p	TNPO1
hsa-miR-128-3p	TNPO1
hsa-miR-135a-5p	TNPO1
hsa-miR-141-3p	TNPO1
hsa-miR-136-5p	TNPO1
hsa-miR-200a-3p	TNPO1
hsa-miR-329-3p	TNPO1
hsa-miR-452-5p	TNPO1
hsa-miR-362-3p	TNPO1
hsa-miR-216b-5p	TNPO1
hsa-miR-1297	TNPO1
hsa-miR-10a-5p	XRN1
hsa-miR-10b-5p	XRN1
hsa-miR-329-3p	XRN1
hsa-miR-421	XRN1
hsa-miR-362-3p	XRN1

## Sheet:  mRNA-RBP
mRNA	RBP
AGK	CSTF2T
AGK	ELAVL1
AGK	HNRNPC
AGK	IGF2BP2
AGK	PTBP1
AGK	RBMX
AGK	U2AF1
GART	ALYREF
GART	DDX3X
GART	ELAVL1
GART	HNRNPC
GART	NUDT21
GART	RBMX
GART	RNPS1
GART	SCAF8
GART	U2AF1
GART	U2AF2
GFM1	ELAVL1
GFM1	HNRNPC
GFM1	RBMX
GFM1	U2AF2
HNRNPA2B1	CSTF2
HNRNPA2B1	CSTF2T
HNRNPA2B1	ELAVL1
HNRNPA2B1	EWSR1
HNRNPA2B1	FIP1L1
HNRNPA2B1	FUS
HNRNPA2B1	HNRNPA2B1
HNRNPA2B1	HNRNPC
HNRNPA2B1	KHDRBS2
HNRNPA2B1	NUDT21
HNRNPA2B1	PTBP1
HNRNPA2B1	RBM10
HNRNPA2B1	RBM15
HNRNPA2B1	RBM15B
HNRNPA2B1	RBM7
HNRNPA2B1	RBMX
HNRNPA2B1	RNPS1
HNRNPA2B1	SCAF4
HNRNPA2B1	SCAF8
HNRNPA2B1	SOX2
HNRNPA2B1	SP1
HNRNPA2B1	U2AF1
HNRNPA2B1	U2AF2
HNRNPA2B1	WDR4
HNRNPA2B1	YTHDC1
HNRNPA2B1	YTHDF1
LIG3	RBMX
LIG3	RBMX
METAP1	ELAVL1
METAP1	HNRNPC
METAP1	RBMX
METAP1	TARDBP
METAP1	U2AF1
MRPS5	ELAVL1
MRPS5	RBMX
POLR2B	ALYREF
POLR2B	ELAVL1
POLR2B	HNRNPA2B1
POLR2B	HNRNPC
POLR2B	MTDH
POLR2B	PRPF8
POLR2B	RBMX
POLR2B	U2AF2
TNPO1	ALYREF
TNPO1	CPSF6
TNPO1	CPSF7
TNPO1	CSTF2
TNPO1	CSTF2T
TNPO1	DDX3X
TNPO1	EIF4A3
TNPO1	ELAVL1
TNPO1	EWSR1
TNPO1	FIP1L1
TNPO1	FUS
TNPO1	G3BP1
TNPO1	HNRNPA2B1
TNPO1	HNRNPC
TNPO1	HNRNPU
TNPO1	IGF2BP1
TNPO1	IGF2BP2
TNPO1	IGF2BP3
TNPO1	KHSRP
TNPO1	NUDT21
TNPO1	PRPF8
TNPO1	PTBP1
TNPO1	RBM10
TNPO1	RBMX
TNPO1	RNPS1
TNPO1	SCAF4
TNPO1	SCAF8
TNPO1	SRSF7
TNPO1	TARDBP
TNPO1	U2AF1
TNPO1	U2AF2
TNPO1	YTHDF1
TNPO1	ZC3H7B
XRN1	ALYREF
XRN1	CSTF2T
XRN1	DDX54
XRN1	ELAVL1
XRN1	G3BP1
XRN1	HNRNPC
XRN1	IGF2BP2
XRN1	PTBP1
XRN1	RBM10
XRN1	RBMX
XRN1	U2AF1
XRN1	U2AF2

## Sheet: mRNA-Drug
mRNA	Drug
GART	bisphenol A
GART	cobaltous chloride
GART	Cyclosporine
GART	Nickel
GART	Tobacco Smoke Pollution
GART	Tretinoin
GART	Valproic Acid
GFM1	Valproic Acid
HNRNPA2B1	Cyclosporine
HNRNPA2B1	methylmercuric chloride
HNRNPA2B1	Valproic Acid
LIG3	bisphenol A
LIG3	Cyclosporine
LIG3	Tetrachlorodibenzodioxin
LIG3	trichostatin A
LIG3	Valproic Acid
MRPS5	Acetaminophen
MRPS5	Valproic Acid
POLR2B	7,8-Dihydro-7,8-dihydroxybenzo(a)pyrene 9,10-oxide
POLR2B	Cyclosporine
POLR2B	Ethinyl Estradiol
POLR2B	Metribolone
POLR2B	Tretinoin
POLR2B	trichostatin A
POLR2B	Valproic Acid
RPS11	bisphenol A
TNPO1	Acetaminophen
TNPO1	cadmium sulfate
TNPO1	Cyclosporine
TNPO1	Valproic Acid
