# Supplementary material for: Identification and validation of mitophagy-related genes in acute myocardial infarction and ischemic cardiomyopathy and study of immune mechanisms across different risk groups
Source: Front Immunol. 2025 Mar 6;16:1486961. doi: 10.3389/fimmu.2025.1486961 (PMC11922711; doi:10.3389/fimmu.2025.1486961)
Supplement: Supplementary file 14 [file DataSheet1.csv]

x
PRKN
PINK1
MAP1LC3B
VDAC1
FUNDC1
MFN2
SQSTM1
MAP1LC3A
ULK1
UBC
PHB2
ATG13
TOMM20
AMBRA1
VPS13C
PGAM5
MFN1
UBA52
CLEC16A
IRGM
USP30
DNM1L
ATG5
UBB
TOMM40
RPS27A
OPTN
HUWE1
TOMM70
SLC25A4
TOMM7
CSNK2A1
RIMOC1
USP35
SLC25A5
ATG7
ATG4B
TOMM22
FBXO7
BNIP3L
RNF41
PHB1
TIGAR
ABCE1
CSNK2A2
BECN1
BNIP3
VPS13D
GABARAPL2
TAFAZZIN
ATG4D
FIS1
USP15
LRBA
RAB7A
RHOT1
CSNK2B
CERS1
TP53
FKBP8
CHUK
ATG12
ARFIP2
CALCOCO2
GABARAP
ATG4A
VDAC2
OPA1
TBK1
ATG9A
SPATA33
MAP1LC3B2
CNOT4
MUL1
CISD1
PELO
TRIM27
MTX1
TOMM5
SNCA
VCP
PRKAA1
SRC
MTERF3
TOMM6
LRRK2
ATAD3A
ATG4C
BCL2L13
MTARC2
HDAC6
PTRH2
SIRT1
SAMM50
UBE2L3
MAP2K1
MAP2K2
MON1A
WDR26
MDH1
HSPA8
IMMT
VDAC3
STK4
BCL2L1
NBR1
HTRA2
OGT
LRPPRC
NLRP3
MAPK14
MFF
ATG14
TUFM
FANCC
MAP1LC3C
BCAS3
PHAF1
GBA1
TDRKH
USP8
HK2
PDK1
NOD2
TRAP1
CHCHD3
ATP1B1
CANX
MARCHF5
PI4KB
WIPI1
SESN2
MTX2
SPATA18
BAG5
HSP90AA1
PTEN
UBXN6
HIF1A
HSP90AB1
GABARAPL1
PIP4K2C
NIPSNAP1
MRPS2
CDC37
ABCD3
PEX13
KRT15
MAPK1
PI4K2A
STOM
ALB
TBC1D5
STX10
HSPD1
BCL2
UQCRC2
TBC1D15
EEF1A1
RPL12
RPS3
MTPAP
MIEF1
UQCRC1
WIPI2
ATP6V1A
RPL18
VPS35
PARL
LDHA
FASN
YWHAZ
VWA8
PLSCR1
GLS
CTPS1
PAICS
RPS5
CYP51A1
STT3B
SNX2
GDI2
ATAD3B
PGK2
ALDH2
NFE2L2
SIRT3
UBE2N
MAVS
ATG16L1
LMAN1
TUBB
SDHA
HSPA9
MTOR
TSG101
FOXO3
NIPSNAP2
AKT1
EIF2B1
STOML2
AMFR
TSPO
EIF2S1
PFKP
NUP93
FXR2
ACIN1
CRNKL1
BAG6
TSC2
RB1CC1
IDH2
TFRC
TARDBP
RNF31
HSPB1
CHAF1B
PARP1
UBA1
SUCLA2
MRPL37
TIMM44
RETREG1
ATM
HK1
NDUFV1
VAPA
UBXN1
CLINT1
SRSF4
UBE2D3
MON2
MAPK9
MAP2K7
PRPF8
LONP1
OCIAD1
SIAH3
ARMCX3
VIM
DSP
MIF
STEAP3
FADS2
SLC25A24
TOM1
NAA10
NAA16
PRKCD
HSPA1A
HNRNPM
ANXA5
MAP2K3
FBXW7
NAXE
EMC1
FBXL4
SEC22B
SCAMP3
PRKAA2
APP
ACTB
PKM
TUBB4B
HNRNPU
TUBB6
HNRNPH1
TUBA1C
PDIA6
GPD2
HSPA1L
RMDN3
CCZ1B
BLOC1S1
HILPDA
GAPDH
IMPDH2
MYH9
HSP90B1
FUS
PFAS
RPL7
NPLOC4
RAB1B
ARIH1
CCT3
TIMM23
YWHAE
RPL11
MCM7
SHMT2
CFL1
SPTBN1
EPRS1
TRIM25
NUP155
PLEC
RPL21
RPL8
RPLP0
RPS15A
ABCB10
HNRNPD
RPS2
RPS3A
CCT4
RPS18
ROCK2
EIF2AK2
GLUD1
PRKDC
EEF2
TUBB4A
TRAF6
UMPS
EIF4A1
GANAB
PYCR1
YWHAH
RUVBL1
EIF4A3
IDH3A
RAN
DARS2
NCAPD2
SARS1
CCT7
EIF3F
GMPPA
RPL4
CSE1L
RPL9
RPS9
MTCH2
CAND1
DAP3
EEF1G
RFC3
SF3A1
ACTR1A
ESYT1
NFKB1
PHGDH
JUP
ENO1
TUBG1
XPO1
TMPO
CTNND1
EIF4A2
BCKDK
CNP
NPEPPS
RPL15
DDX39B
PIGK
SEC23A
AAAS
C9orf72
HS2ST1
SMARCAD1
FAF2
RPL28
PREB
ZC3HAV1
CORO1C
ESYT2
CCDC47
WDR41
ACTBL2
MAPK8
CAT
TMEM43
UCHL1
MAP3K7
PCNA
AHCY
ALDOA
NAMPT
OAT
FEN1
PGM1
PRKCI
ACSL4
ALDH18A1
FDPS
UGDH
WARS1
ACLY
COASY
GDI1
ILK
TUBB2B
ACSF3
ATP5F1B
ERLIN2
IDH3B
SERPINB6
ACTR2
EPB41L3
LAP3
SRP54
ADSS2
TRIP13
GFPT2
CDK11A
ILF2
MRI1
SEC24A
RPL18A
SF3A2
MRPS30
UTP18
MCL1
BLMH
ARIH2
PPP3CA
GNAS
PGK1
PTPN1
STIM1
GPHN
GSK3A
GOT2
PDHA1
ALDH3A2
LBR
SGPL1
CKB
ATP6AP1
CORO1A
FBXW11
FIG4
SLC33A1
GBF1
PIGT
RRAGC
SNX1
UVRAG
VPS45
ACBD3
U2AF2
DCTN4
KDELR1
OSBPL9
CDK5RAP3
SRPRA
OSBPL11
TBC1D22A
SEH1L
SNX30
NR4A1
GDAP1
RRM1
ATP6V0D1
ZFYVE16
BET1
HTT
NDUFA10
FAM20B
TFEB
TMEM11
MAPK15
HDHD5
ATG2B
SLC25A13
MST1
CHDH
SEC61A1
AGK
TGFB1
AIFM1
ACO2
PIK3C3
RIPK1
TFE3
ATP6V1G1
MYLK
MYH11
PRKD2
SMURF1
MAP1A
LMCD1
AKR1E2
ANXA1
FH
AARS1
PMPCB
YARS1
APEH
RHOT2
CPVL
ACAD11
TXN
C1QBP
PSMA7
PSMB5
NME4
STARD7
USP36
TCHP
HNRNPA2B1
PMPCA
CAV1
ALDH7A1
RAD23B
SHC1
ZBTB17
CKAP4
STX17
RMC1
CDKN2A
NME1
IDH3G
UBE2G2
USP33
RNF121
PLOD2
NADSYN1
RFWD3
ACTRT1
KIAA0232
TUG1
ANXA2
BIRC2
DSG2
IRF3
TRAF2
VAPB
CLPB
SPTBN2
VPS29
LMO7
DCD
MTARC1
CREB1
PPIB
DHFR
MAPK3
PRDX1
HNRNPDL
HSPA4
USP14
ACAA2
NDUFAF4
RAB10
DNAJC3
DPYSL5
EARS2
PSMB2
PPM1G
EDC3
L2HGDH
PTPMT1
EDC4
MRPS34
POLR2H
UBAP2L
MON1B
EPHA2
ITCH
SLC12A6
EPS15
SLC12A4
ANO6
AKAP1
SAR1A
CHMP2A
ARL6IP5
LPCAT3
MT-ND6
TBC1D17
KHNYN
PPARGC1A
TAX1BP1
CAPN1
SPTAN1
KEAP1
VCAM1
ADH5
APBB1
DISC1
HLA-C
B3GAT3
FBL
RPS26
RPTOR
FAF1
CDC34
SEC61B
GLT8D1
LYAR
PNO1
CHMP5
FADS3
VPS26B
AUP1
CYP20A1
SEC62
SENP3
SRPRB
SNAP47
HPF1
TCP1
SAR1B
REEP5
SNX3
YKT6
SH3GLB1
SPG21
ATG2A
EMC4
CD55
ABAT
EMD
NDUFS7
RTN4
BLVRA
DPM1
NDUFA9
MRPS16
PGAM1
RAP1B
RPL35A
DCXR
MACROH2A1
VPS37A
MRPL44
PIP4K2B
RPL13A
NUP205
PLEKHA1
TRAPPC12
DHX29
ARPC4
NME6
RPL38
SHPK
MAGOHB
RPS27L
ARL8B
DERA
MRPL4
ANKRD13A
WDR6
CFAP20
LRRC59
ARMCX2
PSMG3
TNFAIP8L1
PRKACA
SMAD2
SLC12A2
GFAP
GLUL
SREBF1
ATP7B
SIRT2
PCK2
WWOX
MADD
NDUFS1
PRKD3
BCAT2
ITPR2
PIK3R4
SEC63
SOAT1
TUBA8
AARS2
DIAPH2
CALU
PPFIBP1
TRIP11
CISD2
GOPC
RALGAPA1
SEC24B
TOR1AIP1
VAMP7
VPS41
FYCO1
RTN3
VPS26A
COG6
MBOAT7
ZDHHC13
RRAGA
VIPAS39
GOLGA4
GOLGA5
GOLGB1
KPNA5
MEGF8
SEC16A
WASHC4
AKAP11
ATP5IF1
GCC1
HS1BP3
SNX17
UBE2Z
VPS26C
ACTR10
BLTP3A
DEF8
FNIP2
NDC1
RABGAP1
CLUH
LRCH4
ST7
EXD2
FKBP15
SNX4
SREBF2
FLOT2
DHX38
SCRN1
TNF
NFKB2
CPT1A
HMGB1
APAF1
ARF4
ARPC2
SLC3A2
CYB5R1
PSMD8
TMX3
EIF3C
DDX54
TOR1AIP2
SPCS2
TEX10
NKAP
MYO6
DBN1
CCT2
FTMT
GRN
PAK2
IGF2R
TALDO1
BCS1L
EWSR1
SAE1
TAB1
PUM2
RCN1
PITRM1
THOP1
VPS16
NIBAN2
NEPRO
CWC22
FASTKD5
CA2
HDGF
NEFM
SCD
POR
DGKE
POLR3A
KIF1A
U2AF1
VAC14
YME1L1
ACTL6A
CDKAL1
SYNE2
PIGS
SUN1
GORASP2
OSBPL8
MIOS
DHX57
SIAH1
NRF1
RCAN1
UBE2D2
SDCBP
MYO1B
PRDX6
TRNT1
ZFYVE1
HDAC3
ATP4A
SCFD1
RAB11FIP5
STX12
KRAS
WDR46
HRAS
PNP
PIN1
FMR1
IBA57
LANCL1
ATAD3C
ATP5F1A
LMNA
XRCC6
SLC25A3
GLB1
SLC25A12
BAX
IGF1
UBE2D1
HSPA5
PARK7
HNRNPK
DDX5
RPS6
MATR3
RPS16
DDX17
HNRNPA3
XIAP
PDK2
CALR
ACACA
DDX3X
IRAK1
HNRNPA1
LMNB1
MCM4
RPL5
AFG3L2
RANBP2
PSMD4
MCCC2
NDUFS2
SFPQ
DHX9
MCM6
PABPC1
HNRNPC
HNRNPR
PSMD3
RPN1
RPS14
SNRNP200
DIS3
IARS2
PSMC1
RPL13
RPL22
ACSL3
DNAJC7
IGF2BP1
PTCD3
ARCN1
PSMD1
SYNCRIP
RPS8
HNRNPF
WRNIP1
UFL1
RDH13
OSBPL5
LIG3
GAK
DNAJA3
ERAL1
MCU
MRPS7
STK38
IGKC
PPP2R1A
CAD
ACTN4
HSD17B10
MCM2
RPSA
DYNC1H1
MTHFD1
SLC25A1
MCM5
CLTC
NCL
RACK1
RBBP4
RPL10
BAG3
RUVBL2
IGF2BP3
PSMD2
RPS20
DNAJA1
HNRNPH2
RPL7A
ABCF2
BAG2
HDLBP
PSMC6
PSMD11
RPL14
RPL6
RBM14
WDR77
CCT6A
RPS25
PSMD13
PSMD6
RPL17
RBM39
WDR18
IKBKG
HSPA6
UBE2D4
BAK1
SCO2
HCCS
UBE2E3
ATP2A2
DNM2
P4HB
GALK1
GPI
MRE11
SMC1A
YWHAG
ASNS
CAMK2D
FLNB
HADHA
HADHB
PC
PSAT1
SPTLC1
SPTLC2
ALG1
ATIC
CDC73
FXR1
GARS1
GCDH
HLA-A
KARS1
MCM3
POLD1
FKBP4
FLNC
HYOU1
IGF2BP2
NONO
NSF
PRMT5
RARS1
SF3B1
ACADSB
AGPS
CCT5
CHD4
COPB2
CTTN
EIF3A
ELP1
GART
IARS1
LARS1
SARS2
TRIM28
VTN
CUL4A
CUL4B
EFTUD2
ETFB
FARSB
IQGAP1
LMNB2
NUP214
PPP2R2A
SRSF1
SSB
VARS1
DPP9
ELAVL1
GMPS
GNB2
KHDRBS1
LDHB
POLR2B
RBMX
SEPTIN9
SMARCA5
STIP1
STK26
TLN1
TNPO1
AFG2A
COPB1
DDX6
DYNC1I2
MAGED2
MOV10
MTA2
PA2G4
PDCD6IP
POLD2
PRPF6
PSMC5
RBBP7
SF3B2
SLC25A22
SND1
SRP72
YBX1
ACTR3
AHSA1
DDX23
EIF5B
GSPT1
HAT1
PABPC4
RPL19
RPN2
STRAP
UFSP2
ATP6V1H
COPZ1
NUP88
PPM1F
RNPEP
RPL27A
RPL29
ADPGK
DCAF8
DHX15
HNRNPL
ILF3
NOP2
ORC5
PANK4
CIAO1
DDX21
ILVBL
KPNA6
MRPS27
NCLN
RO60
SFXN1
ST13
DDX47
EIF3B
EIF3L
FUBP3
PRPF19
PRPF4B
RAB21
RPL24
SRP68
SRRM2
STRN4
CCT8
GTF3C4
PRPSAP1
SLC25A25
TRAFD1
DHRS7B
PGS1
RIC8A
ZNF326
HSPA4L
PPP2R2D
RBM25
SACM1L
U2SURP
DDX19A
EPPK1
HSDL2
MCMBP
ZC3H15
FLT3
CYC1
LGALS1
BBC3
MRPL3
PRCC
MTFP1
HGH1
RPS6KA3
PRKACB
EIF4G1
PRMT1
PAFAH1B1
TUBB2A
CDC20
RFC1
STUB1
SHMT1
ACTC1
HGS
KPNB1
NOP56
PSMC3
SAMHD1
TUBA1B
PRPF31
PSMD14
GNL3
LGALS3BP
PSMC4
PSMD12
PUF60
RPS12
PCBP1
RAB35
RPL10A
SMARCD1
TECR
FARSA
PCBP2
DNAJA2
NAT10
RPS11
MYBBP1A
NOP58
CTNNBL1
GNL2
BRIX1
PDE12
XRN1
ABCF3
HNRNPAB
BAG4
MT-ND5
RIGI
WFS1
WDR45
BST2
GOSR1
CHEK2
PTPN11
STAT3
DNMT1
EP300
HDAC2
IDH1
SMAD3
CBL
G6PD
PRKAR1A
RELA
GSTP1
HDAC1
RHOA
RPS6KA1
STXBP1
ACAT1
ASS1
CDK8
CUL3
DLD
GYS1
HPRT1
PFKM
PLCG1
PMS2
TOP1
TUBA1A
USP9X
ACTN1
ADSL
ALDH5A1
CAPN2
CDK1
CTBP1
KIF11
PDP1
PGD
PRPS1
RPA1
SLC2A3
SORD
APOB
APRT
ARHGEF2
ATP6V1B2
CARM1
CSK
DKC1
DLST
F13A1
FECH
GFPT1
GNA11
GNAI2
KDM3B
PYGL
SERPINH1
SLC16A1
TPT1
YWHAB
ACADVL
ACOX1
AP2M1
ARHGEF1
DDB1
DDB2
DPYSL2
EIF2S3
EPHX1
GRHPR
HMBS
KIF5B
MAP4K4
MAPKAPK2
MARS1
NDRG1
NEDD4L
NT5C2
NUP98
PKN1
SRPK1
TBL1XR1
TPP1
YES1
ABCB7
AHSG
AP3B1
BSG
CS
DDOST
GCLC
LARS2
LTA4H
MAT2A
NFS1
OCRL
P4HA2
POLR1C
SKP2
XRCC5
ACAD9
AIMP2
BUB3
CBR1
CUL2
DDX1
DTYMK
EED
FSCN1
GFM1
GOT1
KMT2C
MYO9B
NARS1
NARS2
NSDHL
OXCT1
PDIA3
PDK3
PFKL
PICALM
PKN2
POLR3B
PPOX
PPP5C
PRKAR2A
PTGES3
STT3A
TJP2
TLK2
TRIM21
YARS2
ADD3
AGO2
AHCYL1
ATXN10
BCKDHA
COQ6
CUL5
ELAC2
FDXR
GNA13
HARS2
IVD
KPNA2
NSUN2
P4HA1
PAPSS2
PLAA
POFUT1
PREP
PRKAG1
PRPF3
PUS1
RFC2
SEC31A
SELENBP1
SMS
TARS1
TBC1D4
TFG
UBA2
ABHD12
ALDH1B1
ANLN
AP1B1
AP3D1
ARHGAP1
CARS1
CDC27
CLIC1
CLP1
CNDP2
COPA
CRTAP
DARS1
DHX30
EIF2B3
EIF2B5
EIF4G2
ERO1A
FLII
FLOT1
GATAD2B
HSPH1
NAA15
NAE1
PALLD
PAPSS1
PGM3
PPAT
PRIM1
PRPF4
PYGB
RANGAP1
RECQL
RPS17
RPS23
SEC23B
SEC24C
SLC25A10
TARS2
TPP2
TSEN2
UGP2
ALDH9A1
CARS2
CTBP2
DEK
DOCK7
DPP3
DPYSL3
DRG2
ELP3
ETF1
FAR1
GMDS
HBS1L
HMGCS1
KIF3A
LLGL1
MAGT1
METAP1
NUP85
NXN
OXSR1
PPP2R5C
PRDX4
RPL3
SERPINB1
SRSF6
TBCE
TRA2B
UPF1
ATP5PB
CAPZB
DRG1
EHD1
EXOC4
GTPBP1
HBD
JMJD6
KIF3B
NCKAP1
OAS3
OSBP
PDLIM5
PGM2
PHF6
PRMT3
PTBP1
RAD9A
SCRIB
SMARCD2
SNRNP70
SSRP1
TBC1D24
TRMT1
XRN2
AP1G1
AP2A1
CSDE1
EIF2S2
EIF3E
EXOSC10
FBXO3
FERMT2
FNTB
HSD17B12
KPNA4
LDB1
OLA1
PRIM2
RBBP5
RPL34
SCYL1
SNTB2
SNX27
SNX9
SRRT
TBL2
TES
THOC2
TRMU
TSR1
UBR4
UPF2
WDR1
ABCF1
CAP1
CDC5L
CLPTM1L
COPG1
CPSF6
DNPEP
DTL
EIF3G
EIF3I
MAEA
MBNL2
PAF1
PES1
RPS4X
SEPTIN2
SF1
YTHDC1
AP1M1
AP3M1
BYSL
CPSF2
CRLF3
CSTF1
CSTF3
DDX52
EHD4
EPS8L2
GAPVD1
LONP2
LUC7L3
MTMR9
NAP1L1
PLRG1
POLA2
RNH1
RPL36
SEPTIN7
SMU1
SWAP70
THUMPD1
TRIP6
TRMT10C
WDR12
ANAPC7
BZW1
CCAR1
CMAS
CPNE1
CPNE3
DAZAP1
DBR1
DDX39A
DYNC1LI1
HSPA13
MKRN2
MMS19
MRPS9
NADK2
NARF
NMD3
PCYOX1
RBM12
RCC2
RSL1D1
RTCB
RTF1
SEPTIN8
SNX6
TRIM26
TRMT5
TUBGCP3
UBA3
UCKL1
WDHD1
YTHDC2
ACOT9
AKAP8L
ALDH16A1
ANKFY1
BABAM2
BZW2
CAPN11
DDX18
DDX46
DDX56
EIF3D
G3BP2
GRWD1
GTF3C1
GTF3C5
HNRNPUL1
LRRC40
LUC7L2
NUP54
PPFIA1
PPME1
PPP1R7
RBM22
RFC5
SEPTIN11
THUMPD3
EIPR1
FAM120A
GNL1
GPS1
HACD3
HP1BP3
IPO5
KYAT3
MRPS5
MT-CO2
NLE1
NT5DC2
NUDT19
PARD6B
PWP1
RPL32
SLFN11
SNRNP40
TTLL12
AAMP
CORO1B
EPB41L5
FAM98B
FBXL18
FTSJ3
GPSM1
NKRF
PPIL4
QARS1
SEPTIN10
STAM2
SUDS3
TAF5
UAP1L1
UBLCP1
USP39
ZNF277
APMAP
ARMT1
BCCIP
CNN3
CORO7
DDI2
DDX27
NELFB
PATL1
PPWD1
PSPC1
TM9SF3
TUBAL3
USP47
WDFY1
WDR70
DDX49
LANCL2
NUDCD1
TTC38
EML2
FBXO22
GHDC
HAUS4
LRCH2
PRPF38B
TBRG4
ZNF622
ASMTL
FAM98A
METTL17
PM20D2
TMEM33
RCC1L
ZC3H18
ZNF512
LRRC47
IGHG2
NR1D1
RACGAP1
MSRB2
GPCPD1
BEX2
ACTG1
ADAM17
NBN
MUC1
A2M
CD81
LAMP2
CLPP
SPHK2
TRIM5
CDIPT
COX15
VPS13A
IL24
IL25
NEXN
TMEM165
MLF2
A1BG
GADD45GIP1
SPECC1
KIAA1671
DUSP1
UBE2A
IAPP
UBE2J2
TGM2
