# Supplementary material for: Identification and validation of mitophagy-related genes in acute myocardial infarction and ischemic cardiomyopathy and study of immune mechanisms across different risk groups
Source: Front Immunol. 2025 Mar 6;16:1486961. doi: 10.3389/fimmu.2025.1486961 (PMC11922711; doi:10.3389/fimmu.2025.1486961)
Supplement: Supplementary file 15 [file DataSheet2.csv]

x
RPS11
G3BP2
CORO1B
GOLGA4
RTN3
TSPO
AGK
LUC7L2
PGS1
UBA1
HTRA2
DEF8
PRKAA1
BAX
SACM1L
GSPT1
LIG3
HP1BP3
CNOT4
XRN1
LMAN1
GART
SNX1
HNRNPA2B1
BCKDK
NADSYN1
COASY
DHRS7B
VDAC3
SNX17
PLSCR1
HNRNPL
GFPT1
SFXN1
METAP1
NCLN
CMAS
IMMT
F13A1
TRNT1
SMARCAD1
MRPS5
TBC1D22A
TNPO1
POLR2B
FYCO1
ATG13
RBBP7
PDCD6IP
GPCPD1
GNAI2
GFM1
PRDX6
PALLD
ZC3H18
PRKD3
ORC5
CREB1
MTHFD1
OSBP
RNF31
